# Supplementary material for: The Role of Olorofim in the Treatment of Filamentous Fungal Infections: A Review of In Vitro and In Vivo Studies
Source: J Fungi (Basel). 2024 May 10;10(5):345. doi: 10.3390/jof10050345 (PMC11121921; doi:10.3390/jof10050345)
Supplement: Supplementary file 1 [file jof-10-00345-s001.zip]

Archive with 1 entries (1 files):
- jof-2970961-supplementary.pdf
